# Supplementary material for: The functional modulation of epigenetic regulators by alternative splicing
Source: BMC Genomics. 2007 Jul 25;8:252. doi: 10.1186/1471-2164-8-252 (PMC1949830; doi:10.1186/1471-2164-8-252)
Supplement: Additional file 1 — Exon structure of the isoforms studied. The file provides a description of the exon structure of the isoforms analysed in the present article (Table 2). Most of the data were obtained after querying the ENSEMBL [44] and NCBI Gene databases [43]. Part of the data were also obtained after aligning the target isoform with the genome of the corresponding species or using the SEDB package [66]. Finally, in four cases (GSG2, Jmjdb1, fbxl10 and mez2, from human, mouse, frog and maize, respectively) no information could be retrieved. The structure of the file is the following: the first column corresponds to the name of the genes; the second column corresponds to the isoform size; the third column corresponds to the organism; and the following columns correspond to the exons constituting the isoform. Each gene is preceded by a line with these fields and the order of each exon within the gene (exons with no order number correspond to parts of the isoform sequence for which the exon could not be identified). For each gene the data given in the first line correspond to the longest, full-length, isoform; data in the following lines correspond to the remaining isoforms. The numbers within each exon cell correspond to its size in amino acids. A colour code was used to distinguish constitutive exons (red), alternative initiation sites (yellow), intron retentions (green), and sequence stretches with no exon(s) assigned (lilac). [file 1471-2164-8-252-S1.xls]

## Sheet: Residues
gene	Isoform Size	Organism	1	2	3	4	5	6	7	8	9	10	11	12	13
cbp-1	2056	Caenorhabditis elegans	13	26	263	122	42	50	171	1071	69	65	101	22	41
cbp-1	2045	Caenorhabditis elegans	13	26	263	122	42	39	171	1071	69	65	101	22	41
gene	Isoform Size	Organism	1	2	3	4	5	6	7	8	9	10	11	12	13	14	15	16	17	18	19	20	21
AOF2	876	Homo sapiens	117	55	20	45	26	31	36	27	32	4	47	31	45	24	38	44	63	38	43	49	61
AOF2	852	Homo sapiens	117	55		45	26	31	36	27	32		47	31	45	24	38	44	63	38	43	49	61
gene	Isoform Size	Organism	1	2	3	4	5	6	7	8	9	10	11	12	13	14	15	16	17	18	19	20	21	22	23	24	25	26	27	28	29	30	31	32	33	34	35	36	37	38	39	40	41	42	43	44	45	46	47
ATM	3056	Homo sapiens	24	37	49	55	55	80	55	56	124	65	32	76	42	42	30	57	67	27	52	26	43	40	58	56	83	38	43	66	59	55	44	32	57	48	59	59	29	52	30	29	35	49	35	40	79	56	38
ATM	138	Homo sapiens																										21	43	66			8
gene	Isoform Size	Organism	1	2	3	4	5	6	7	8	9	10	11	12	13	14	15	16
CARM1	608	Homo sapiens	73	42	36	35	37	59	30	28	28	30	46	30	38	26	23	47
CARM1	412	Homo sapiens	73	42	36	35	37	59	30	28	28								44
gene	Isoform Size	Organism	1	2	3	4	5	6	7	8	9	10	11	12	13	14	15	16	17	18	19	20	21	22	23	24	25	26	27
EHMT1	1267	Homo sapiens	183	60	53	63	26	40	44	49	48	75	58	28	36	41		34	35	51	56	49	26	38	29	27		58	60
EHMT1	1153	Homo sapiens	183	60	53	63	26	40	44	49	48	75	58	28	36	41		34	35	51	56	49	26	38	29	27	4
EHMT1	825	Homo sapiens	183	60	53	63	26	40	44	49	48	75	58	28	36	41	21
gene	Isoform Size	Organism	1	2	3	4	5	6	7	8	9	10	11	12	13	14	15	16	17	18	19	20	21	22	23	24	25	26	27	28
EHMT2	1210	Homo sapiens	14	22	73	85	28	14	52	45	38	34	50	48	78	61	28	36	41	34	35	51	56	49	26	38	29	27	58	60
EHMT2	202	Homo sapiens	14	22	73	85																									8
gene	Isoform Size	Organism	1	2	3	4	5	6	7	8	9	10	11	12	13	14	15	16	17	18	19	20	21
EZH2	751	Homo sapiens		39	43	39	40	47	34	60	31		80	57	31	14	42	60	32	27	27	28	20
EZH2	376	Homo sapiens	39	42	43	39	40	47	34	55	31	6
gene	Isoform Size	Organism	1	2	3	4	5	6	7	8	9	10	11	12	13	14	15	16	17	18	19	20	21	22	23	24	25	26
FBXL10	1336	Homo sapiens	42	48	26	17	59	35	32	51	39	42	158	29	75	48	29		87	38	13	226	55	54		73		60
FBXL10	1326	Homo sapiens	42	48	26	17	59	35	32	51	39	42	158	29	75	48	29		87	38	1	226	55	54	2	73		60
FBXL10	1306	Homo sapiens	42	48	26	17	59	35	32	51	39	42	158	29	75	48	29	3	87	38	13	226	55	54		73	27
gene	Isoform Size	Organism	1	2	3	4	5	6	7	8	9	10	11	12	13	14	15	16	17	18	19	20
FBXL11	1162	Homo sapiens	14	46	26	16	60	35	32	51	39	42	132	28	90	44	30	237	55	53	72	60
FBXL11	856	Homo sapiens									13	42	132	28	90	44	30	237	55	53	72	60
gene	Isoform Size	Organism		1	2	3	4	5	6	7	8	9	10	11	12	13	14	15	16	17	18
GCN5L2	837	Homo sapiens		113	41	49	30	60	64	36	37	46	69	43	37	48	38	12	22	28	64
GCN5L2	476	Homo sapiens								32	37	46	69	43	37	48	38	12	22	28	64
GCN5L2	427	Homo sapiens	15								5	46	69	43	37	48	38	12	22	28	64
gene	Isoform Size	Organism
GSG2	798	Homo sapiens	Gene structure not available
GSG2	314	Homo sapiens
gene	Isoform Size	Organism	1	2	3	4	5	6	7	8	9	10	11	12	13	14	15	16	17	18	19	20	21	22	23
JMJD2B	1096	Homo sapiens	47	58	39	64	17	35	46	65			67	157	40	60	74	26	18	37	62	55	40	31	58
JMJD2B	448	Homo sapiens	47	58	39	64	17	35	46	65	55	20
gene	Isoform Size	Organism	1	2	3	4	5	6	7	8	9	10	11	12	13	14	15	16	17	18	19	20	21	22	23	24	25	26	27	28	29	30	31	32	33	34	35	36	37
MLL	3969	Homo sapiens	144		23	885	59	78	22	126	25	44	38	49	32	40	38	62	58	37	24	65	36	46	53	39	26	54	62	1416	27	22	57	25	58	36	28	44	91
MLL	3931	Homo sapiens	144		23	885	59	78	22	126	25	44		49	32	40	38	62	58	37	24	65	36	46	53	39	26	54	62	1416	27	22	57	25	60	34	28	44	91
MLL	511	Homo sapiens	144	33	23	311
gene	Isoform Size	Organism	1	2	3	4	5	6	7	8	9	10	11	12	13	14	15	16	17	18	19	20	21	22	23	24	25	26	27	28	29	30	31	32	33	34	35	36	37	38	39	40	41	42	43	44	45	46	47
MLL2	5262 (SwissProt) – 5267 (Ensembl)	Homo sapiens	16	42	75	37	54	55	39	52	49	251		1	358	38	37	35	60	55	37	16	74	40	38	44	49	22	37	46	28	81	25	17	604	61	45	622	41	29	22	78	930	47	56	53	25	59	44
MLL2	4957	Homo sapiens											352		370	38	37	35	60	55	37	16	74	40	35	44	49	22	37	46	28	81	25	17	604	61	45	622	41	29	22	78	930	47	56	53	25	59	44
gene	Isoform Size	Organism	1	2	3	4	5	6	7	8	9	10	11	12	13	14	15	16	17	18	19	20	21	22	23	24	25	26	27	28	29	30	31	32	33	34	35	36	37	38	39	40	41	42	43	44	45	46	47
MLL3	4911	Homo sapiens	53	30	46	67	50	37	54	57	39	56	51	38	26	240	40	39	34	35	60	55	37	22	71	43	40	44	60	35	43	11	40	44	72	25	61	628	97	607	37	27	21	78	570	70		47	49
MLL3	4029	Homo sapiens																	18	35	60	55	37	22	71	43	40	44	60	35	43	11	40	44	72	25	61	628	97	607	37	27	21	78	570	72	55	47	49
gene	Isoform Size	Organism		1	2	3	4	5	6	7	8	9	10	11	12	13
MORF4L1	362	Homo sapiens		13	16	22	39	29	27	9	30	34	29	58	28	28
MORF4L1	333	Homo sapiens	23		16	22		29	27	9	30	34	29	58	28	28
MORF4L1	323	Homo sapiens		13	16	22		29	27	9	30	34	29	58	28	28
MORF4L1	235	Homo sapiens							19	9	30	34	29	58	28	28
gene	Isoform Size	Organism	1	2	3	4	5	6	7	8	9	10	11
MYST1	467	Homo sapiens	70	25	59	18	55	30	47	31	50	82
MYST1	300	Homo sapiens				14	55	30	47	31	50	52	21
gene	Isoform Size	Organism	1	2	3	4	5	6	7	8	9	10	11	12	13	14	15	16	17	18	19	20	21	22
NSD1	2696	Homo sapiens	309	45	58	853	42	90	37	25	40	48	41	67	60	52	69	38	90	39	47	36	68	542
NSD1	2593	Homo sapiens	309			853	42	90	37	25	40	48	41	67	60	52	69	38	90	39	47	36	68	542
gene	Isoform Size	Organism	1	2	3	4	5	6	7	8	9
PRDM2	1718	Homo sapiens	3	39	35	51	42	37	1471		40
PRDM2	1481	Homo sapiens						6	1471	4
gene	Isoform Size	Organism	1	2	3	4	5	6	7	8	9	10	11	12	13	14	15	16	17	18	19	20	21	22	23	24	25	26	27	28	29	30	31	32	33	34	35	36	37	38	39	40	41	42	43	44	45	46	47
PRKDC	4127	Homo sapiens	51	26	31	25	36	38	33	19	10	53	49	55	56	17	42	51	38	54	29	40	53	36	30	55	51	36	75	32	33	45	44	38	75	69	45	53	68	62	35	56	42	70	59	57	22	24	50
PRKDC	4097	Homo sapiens	51	26	31	25	36	38	33	19	10	53	49	55	56	17	42	51	38	54	29	40	53	36	30	55	51	36	75	32	33	45	44	38	75	69	45	53	68	62	35	56	42	70	59	57	22	24	50
gene	Isoform Size	Organism	1	2	3	4	5	6	7	8	9	10	11	12	13	14	15	16	17	18	19
RNF40	1001	Homo sapiens	44	56	47	69	41	49	25	40	60	45	41	142	40	50	71	42	47	34	58
RNF40	838	Homo sapiens	44	56	47	69	41	49	25	40	60	45	41	142	40	50	89
gene	Isoform Size	Organism	1	2	3	4	5	6	7	8	9	10	11	12	13	14	15	16	17
RPS6KA5	802	Homo sapiens	34	24	73	39	36	28	34	51	54	42	44	32	57	64	53	55	82
RPS6KA5	549	Homo sapiens	34	24	73	39	36	28	34	51	54	42	44	32	58
gene	Isoform Size	Organism	1	2	3	4	5	6	7	8	9	10	11	12	13	14	15	16	17	18	19	20	21	22
SETDB1	1290	Homo sapiens		86	51	12	33	42	67	25	64	42	52	52	211	39	57	210	9	45	55	71	29	38
SETDB1	397	Homo sapiens		86	51	12	33	42	67	25	81
SETDB1	249	Homo sapiens		86	51	12	33	42		25
SETDB1	151	Homo sapiens	10	90	50
gene	Isoform Size	Organism	1	2	3	4	5	6	7	8	9	10	11	12	13	14	15	16	17	18	19	20	21	22	23	24
SMARCA1	1054	Homo sapiens	58	29	55	34	34	60	52	44	23	36	76	41	12	51	44	50	40	37	38	41	44	40	71	44
SMARCA1	1033	Homo sapiens	58	29	55	34	33	40	52	44	23	36	76	41	12	51	44	50	40	37	38	41	44	40	71	44
gene	Isoform Size	Organism	1	2	3	4	5	6	7	8	9	10	11	12	13	14	15	16	17	18	19	20	21	22	23	24	25	26	27	28	29	30	31	32	33	34	35
SMARCA2	1590	Homo sapiens	75	43	145	85	43	58	58	57	18	43	20	33	50	54	23	37	81	38	36	29	15	56	55	76	26	73			72	18	36	34	44	48	11
SMARCA2	1572	Homo sapiens	75	43	145	85	43	58	58	57	18	43	20	33	50	54	23	37	81	38	36	29	15	56	55	76	26	73			72		36	34	44	48	11
SMARCA2	278	Homo sapiens																											1	32	72		36	34	44	48	11
SMARCA2	254	Homo sapiens																													63	18	36	34	44	48	11
SMARCA2	236	Homo sapiens																													63		36	34	44	48	11
SMARCA2	119	Homo sapiens																																16	44	48	11
gene	Isoform Size	Organism	1	2	3	4	5	6	7	8	9	10	11	12	13	14	15	16	17	18	19	20	21	22	23	24	25	26	27	28	29	30	31	32	33	34	35
SMARCA4	1679	Homo sapiens	74	44	135	33	86	43	58	58	56	17	43	20	40	51	54	23	37	81	38	36	29	15	56	55	76	33	26	73	32	84	37	34	44	48	10
SMARCA4	628	Homo sapiens																22	37	81	38	36	29	15	56	55	76		26	73		84
gene	Isoform Size	Organism	1	2	3	4	5	6	7	8	9	10	11
SUV39H1	412	Homo sapiens	6	49		221			49		43		44
SUV39H1	409	Homo sapiens	6	41	7	84	56	78	11	38	20	22	46
gene	Isoform Size	Organism	1	2	3	4	5	6
SUV39H2	410	Homo sapiens	10	49	224	49	43	35
SUV39H2	350	Homo sapiens			223	49	43	35
SUV39H2	230	Homo sapiens	10	49	44	49	43	35
gene	Isoform Size	Organism	1	2	3	4	5	6	7	8	9	10	11	12	13	14	15	16	17	18	19	20	21	22	23	24	25	26	27	28	29	30	31	32	33	34	35	36	37	38	39
WBP7	2715 (SwissProt) – 2717 (Ensembl)	Homo sapiens	121	24	674		38	50	93	19	2	92	32	33	38	49	32	39	38	62	30	35	24	39	31	46	53	40	26	54	76	431	30	37	46	25	59	36	28	44	91
WBP7	582	Homo sapiens	121	24	386	51
gene	Isoform Size	Organism	1	2	3	4	5	6	7	8	9	10	11	12	13	14	15	16	17	18	19	20	21	22	23	24
Fbxl10	1309	Mus musculus	11	48	26	16	60	35	32	51	39	42	162	29		75	48	29	87	38	13	226	55	54	73	60
Fbxl10	776	Mus musculus													18	75	48	29	87	38	13	226	55	54	73	60
Fbxl10	656	Mus musculus	11	48	26	16	60	35	32	51	39	42	162	29		75											30
Fbxl10	114	Mus musculus																							54	60
gene	Isoform Size	Organism	1	2	3	4	5	6	7	8	9	10	11	12	13	14	15	16	17	18	19	20
Fbxl11	1161 (SwissProt) - 1160 (Ensembl)	Mus musculus	14	46	26	16	60	35	32	51	39	42	132	28	90	44	30	236	55	53	72	59
Fbxl11	494	Mus musculus	14	46	26	16	60	35	32	51	39	42	132										1
Fbxl11	338	Mus musculus	14	46	26	16	60	35	32	51	39													19
gene	Isoform Size	Organism		1	2	3	4	5	6	7	8	9	10	11	12	13	14	15
Htatip	546	Mus musculus	37		22	23	46	52	25	25	83	30	47	31		53	28	44
Htatip	492	Mus musculus		4	22	23	46	52	25	25	83	30	47	48	81	6
Htatip	302	Mus musculus									69	30	47	31		53	28	44
gene	Isoform Size	Organism
Jmjd1b	1562	Mus musculus	Gene structure not available
Jmjd1b	1124	Mus musculus
gene	Isoform Size	Organism	1	2	3	4	5	6	7	8	9	10	11	12	13	14	15	16	17	18	19	20	21
Jmjd2a	1064	Mus musculus	46	58	39	64	17	35	46	82	67	124	40	61	68	26	18	37	62	57	40	31	46
Jmjd2a	1033	Mus musculus	46	58	39	64	17	35	46	82	67	124	40	61	68	26	18	37	62	143
gene	Isoform Size	Organism	1	2	3	4	5	6	7	8	9	10	11	12	13	14	15	16	17	18	19	20	21	22
Jmjd2b	1086	Mus musculus	47	58	39	64	17	35	46	65	28	63	130	40	60	65	26	18	37	62	55	40	31	60
Jmjd2b	1021	Mus musculus	47	58	39	64	17	35	46	65	28	63	130	33	60	65	26	18	37	62	43		25	60
gene	Isoform Size	Organism	1	2	3	4	5	6	7	8	9	10	11	12	13
morf4l1	362	Mus musculus	13	16	22	39	29	27	9	30	34	29	58	28	28
morf4l1	323	Mus musculus	13	16	22		29	27	9	30	34	29	58	28	28
gene	Isoform Size	Organism	1	2	3	4	5	6	7	8	9	10	11	12
Stk4	487	Mus musculus	11	27	43	39	55	56	46	43	62		53	52
Stk4	126	Mus musculus										21	53	52
gene	Isoform Size	Organism	1	2	3	4	5	6	7	8	9	10	11	12	13	14	15	16	17	18	19	20	21
Setdb1	1308	Mus musculus	86	51	12	33	42	67	25	64	43	50	53	229	39	57	210	9	44	55	71	29	39
Setdb1	500	Mus musculus														43	210	9	44	55	71	29	39
Setdb1	488	Mus musculus	86	51	12	33	42	67	25	64	43	50	15
gene	Isoform Size	Organism	1	2	3	4	5	6
Suv39h2	477	Mus musculus	81	49	220	49	43	35
Suv39h2	257	Mus musculus	81	49		49	43	35
gene	Isoform Size	Organism
fbxl10	1259	Xenopus laevis	Gene structure not available
fbxl10	738	Xenopus laevis
gene	Isoform Size	Organism
mez2	894	Zea mays	Gene structure not available
mez2	624	Zea mays
mez2	341	Zea mays
[truncated: 40 more columns]
